# Supplementary material for: ALDH1L2 induces resistance to chemotherapy in small cell lung cancer by inhibiting ferroptosis
Source: Redox Biol. 2026 Feb 23;91:104098. doi: 10.1016/j.redox.2026.104098 (PMC12966749; doi:10.1016/j.redox.2026.104098)
Supplement: Multimedia component 4 [file mmc4.xlsx]

## Sheet: Table S1
Table S1. Metabolism-related pathways
Pathway (Abbreviation)	Pathway (Full Name)	Gene
NAD	WP_NAD_METABOLISM	CD38, NADK, NAMPT, NMNAT1, NMNAT2, NMNAT3, NRK, NT5E, PARP1, SIRT1, SIRT2, SIRT3, SIRT4, SIRT5, SIRT6, SIRT7
Amino Acid	WP_AMINO_ACID_METABOLISM	ACAA1, ACADM, ACLY, ACO2, ACSS1, ADH1C, ADH4, ADH5, ADH7, ALDH18A1, ALDH1A1, ALDH7A1, AOC3, ARG1, ARG2, ASNS, ASS1, AUH, BCAT1, BHMT, CAD, CBS, CPS1, CS, CTH, DBH, DDC, DLD, DLST, EHHADH, EPRS1, FAH, FARSB, FH, FTCD, G6PC2, GCLM, GLS, GLUD1, GLUL, GOT1, GOT2, GPT2, GSR, GSS, HADH, HAL, HDC, HIBADH, HIBCH, HMGCL, HMGCS2, HNMT, IARS1, IDH1, LARS2, LDHA, MAOA, MARS2, MCCC1, MDH1, MDH2, MMUT, MPST, O…
Amino Sugar and Nucleotide Sugar	KEGG_AMINO_SUGAR_AND_NUCLEOTIDE_SUGAR_METABOLISM	AMDHD2, CHIA, CHIT1, CMAS, CYB5R1, CYB5R3, FCSK, FPGT, GALE, GALK1, GALK2, GALT, GCK, GFPT1, GFPT2, GFUS, GMDS, GMPPA, GMPPB, GNE, GNPDA1, GNPDA2, GNPNAT1, GPI, HEXA, HEXB, HK1, HK2, HK3, MPI, NAGK, NANP, NANS, NPL, PGM1, PGM2, PGM3, PMM1, PMM2, RENBP, UAP1, UGDH, UGP2, UXS1
Cysteine and Methionine	KEGG_CYSTEINE_AND_METHIONINE_METABOLISM	ADI1, AHCY, AHCYL1, AHCYL2, AMD1, APIP, BHMT, CBS, CDO1, CTH, DNMT1, DNMT3A, DNMT3B, DNMT3L, ENOPH1, GOT1, GOT2, IL4I1, LDHA, LDHAL6A, LDHAL6B, LDHB, LDHC, MAT1A, MAT2A, MAT2B, MPST, MTAP, MTR, SDS, SMS, SRM, TAT, TRDMT1
Galactose	KEGG_GALACTOSE_METABOLISM	AKR1B1, B4GALT1, B4GALT2, G6PC1, G6PC2, GAA, GALE, GALK1, GALK2, GALT, GANC, GCK, GLA, GLB1, HK1, HK2, HK3, LALBA, LCT, MGAM, PFKL, PFKM, PFKP, PGM1, PGM2, UGP2
Phenylalanine	KEGG_PHENYLALANINE_METABOLISM	ALDH1A3, ALDH3A1, ALDH3B1, ALDH3B2, AOC2, AOC3, DDC, GOT1, GOT2, HPD, IL4I1, MAOA, MAOB, MIF, NAA80, PAH, PRDX6, TAT
Phenylalanine and Tyrosine	REACTOME_PHENYLALANINE_AND_TYROSINE_METABOLISM	ASRGL1, FAH, GSTZ1, HGD, HPD, IL4I1, KYAT1, PAH, PCBD1, QDPR, TAT
Alanine Aspartate and Glutamate	KEGG_ALANINE_ASPARTATE_AND_GLUTAMATE_METABOLISM	ABAT, ACY3, ADSL, ADSS1, ADSS2, AGXT, AGXT2, ALDH4A1, ALDH5A1, ASL, ASNS, ASPA, ASS1, CAD, CPS1, DDO, GAD1, GAD2, GFPT1, GFPT2, GLS, GLS2, GLUD1, GLUD2, GLUL, GOT1, GOT2, GPT, GPT2, IL4I1, NIT2, PPAT
Beta Alanine	KEGG_BETA_ALANINE_METABOLISM	ABAT, ACADM, ALDH1B1, ALDH2, ALDH3A2, ALDH7A1, ALDH9A1, AOC2, AOC3, CNDP1, DPYD, DPYS, ECHS1, EHHADH, GAD1, GAD2, HADHA, HIBCH, MLYCD, SMS, SRM, UPB1
Propanoate	KEGG_PROPANOATE_METABOLISM	ABAT, ACACA, ACACB, ACADM, ACAT1, ACAT2, ACSS1, ACSS2, ACSS3, ALDH1B1, ALDH2, ALDH3A2, ALDH6A1, ALDH7A1, ALDH9A1, ECHS1, EHHADH, HADHA, HIBCH, LDHA, LDHAL6A, LDHAL6B, LDHB, LDHC, MCEE, MLYCD, MMUT, PCCA, PCCB, SUCLA2, SUCLG1, SUCLG2, SUCLG2P2
Pyruvate	KEGG_PYRUVATE_METABOLISM	ACACA, ACACB, ACAT1, ACAT2, ACOT12, ACSS1, ACSS2, ACYP1, ACYP2, AKR1B1, ALDH1B1, ALDH2, ALDH3A2, ALDH7A1, ALDH9A1, DLAT, DLD, GLO1, GRHPR, HAGH, HAGHL, LDHA, LDHAL6A, LDHAL6B, LDHB, LDHC, LDHD, MDH1, MDH2, ME1, ME2, ME3, PC, PCK1, PCK2, PDHA1, PDHA2, PDHB, PKLR, PKM
Pyruvate Metabolism and Citric Acid TCA Cycle	REACTOME_PYRUVATE_METABOLISM_AND_CITRIC_ACID_TCA_CYCLE	ACO2, ADHFE1, BSG, CS, D2HGDH, DLAT, DLD, DLST, FAHD1, FH, GLO1, GSTZ1, HAGH, IDH2, IDH3A, IDH3B, IDH3G, L2HGDH, LDHA, LDHAL6A, LDHAL6B, LDHB, LDHC, MDH2, ME1, ME2, ME3, MPC1, MPC2, NNT, OGDH, PDHA1, PDHA2, PDHB, PDHX, PDK1, PDK2, PDK3, PDK4, PDP1, PDP2, PDPR, PPARD, RXRA, SDHA, SDHB, SDHC, SDHD, SLC16A1, SLC16A3, SLC16A8, SUCLA2, SUCLG1, SUCLG2, VDAC1
Porphyrins	REACTOME_METABOLISM_OF_PORPHYRINS	ABCC1, ABCC2, ABCG2, ALAD, ALAS1, ALAS2, ALB, BLVRA, BLVRB, COX10, COX15, CPOX, FABP1, FECH, FLVCR1, GSTA1, HMBS, HMOX1, HMOX2, PPOX, SLCO1B1, SLCO1B3, SLCO2B1, UGT1A1, UGT1A4, UROD, UROS
Cholesterol	WP_CHOLESTEROL_METABOLISM	ABCA1, ABCB11, ABCG5, ABCG8, ACAT2, ANGPTL3, ANGPTL8, APOA1, APOA2, APOA4, APOB, APOC1, APOC2, APOC3, APOE, APOH, CD36, CETP, CIDEB, CYP27A1, CYP51A1, CYP7A1, DGAT1, DHCR24, DHCR7, EBP, FABP2, FDFT1, FDPS, HMGCR, HMGCS1, HSD17B7, IDI1, LBR, LCAT, LDLR, LDLRAP1, LIPA, LIPC, LIPG, LPA, LPL, LRP1, LRPAP1, LSS, MGAT1, MSMO1, MTTP, MVD, MVK, MYLIP, NPC1, NPC1L1, NPC2, NSDHL, OSBPL5, PCSK9, PLTP, PMVK,…
Nitrogen	KEGG_NITROGEN_METABOLISM	AMT, ASNS, CA1, CA12, CA13, CA14, CA2, CA3, CA4, CA5A, CA5B, CA6, CA7, CA8, CA9, CPS1, CTH, GLS, GLS2, GLUD1, GLUD2, GLUL, HAL
Starch and Sucrose	KEGG_STARCH_AND_SUCROSE_METABOLISM	AGL, AMY1A, AMY1B, AMY1C, AMY2A, AMY2B, ENPP1, ENPP3, G6PC1, G6PC2, GAA, GANC, GBA3, GBE1, GCK, GPI, GUSB, GYS1, GYS2, HK1, HK2, HK3, MGAM, PGM1, PGM2, PGM2L1, PYGB, PYGL, PYGM, SI, TREH, UGDH, UGP2, UGT1A1, UGT1A10, UGT1A3, UGT1A4, UGT1A5, UGT1A6, UGT1A7, UGT1A8, UGT1A9, UGT2A1, UGT2A3, UGT2B10, UGT2B11, UGT2B15, UGT2B17, UGT2B28, UGT2B4, UGT2B7, UXS1
Butanoate	KEGG_BUTANOATE_METABOLISM	AACS, ABAT, ACADS, ACAT1, ACAT2, ACSM1, ACSM2A, ACSM3, ACSM4, ACSM5, AKR1B10, ALDH1B1, ALDH2, ALDH3A2, ALDH5A1, ALDH7A1, ALDH9A1, BDH1, BDH2, ECHS1, EHHADH, GAD1, GAD2, HADH, HADHA, HMGCL, HMGCS1, HMGCS2, L2HGDH, OXCT1, OXCT2, PDHA1, PDHA2, PDHB
Polyamines	REACTOME_METABOLISM_OF_POLYAMINES	AGMAT, AMD1, AZIN1, AZIN2, NQO1, OAZ1, OAZ2, OAZ3, ODC1, PAOX, PSMA1, PSMA2, PSMA3, PSMA4, PSMA5, PSMA6, PSMA7, PSMA8, PSMB1, PSMB10, PSMB11, PSMB2, PSMB3, PSMB4, PSMB5, PSMB6, PSMB7, PSMB8, PSMB9, PSMC1, PSMC2, PSMC3, PSMC4, PSMC5, PSMC6, PSMD1, PSMD10, PSMD11, PSMD12, PSMD13, PSMD14, PSMD2, PSMD3, PSMD4, PSMD5, PSMD6, PSMD7, PSMD8, PSMD9, PSME1, PSME2, PSME3, PSME4, PSMF1, SAT1, SEM1, SMOX, SMS…
Trans Sulfuration One Carbon Metabolism	WP_TRANS_SULFURATION_ONE_CARBON_METABOLISM_AND_RELATED_PATHWAYS	AGXT2, AHCY, AHCYL1, AHCYL2, AMT, BAAT, BCAT1, BCAT2, BHMT, BHMT2, CBS, CDO1, CEPT1, CHDH, CHKA, CHKB, CHPT1, CSAD, CTH, DHFR, DHFR2, DMGDH, DNM1, DNMT3A, DNMT3B, DNMT3L, ENSG00000274276, ETNK1, ETNK2, GAD1, GAD2, GCLC, GCLM, GNMT, GPX1, GPX2, GPX3, GPX4, GPX5, GPX6, GPX7, GSR, GSS, MAT1A, MAT2A, MAT2B, MTHFD1, MTHFD1L, MTHFD2, MTHFD2L, MTHFR, MTR, PCYT1A, PCYT1B, PCYT2, PEMT, PHGDH, PLD1, PSAT1,…
Glycine Serine and Threonine	KEGG_GLYCINE_SERINE_AND_THREONINE_METABOLISM	AGXT, AGXT2, ALAS1, ALAS2, AMT, AOC2, AOC3, BHMT, CBS, CHDH, CTH, DAO, DLD, DMGDH, GAMT, GATM, GCAT, GLDC, GLYCTK, GNMT, MAOA, MAOB, PHGDH, PIPOX, PSAT1, PSPH, SARDH, SDS, SHMT1, SHMT2, SRR
Glycerophospholipid	KEGG_GLYCEROPHOSPHOLIPID_METABOLISM	ACHE, ADPRM, AGPAT1, AGPAT2, AGPAT3, AGPAT4, CDIPT, CDS1, CDS2, CHAT, CHKA, CHKB, CHPT1, CRLS1, DGKA, DGKB, DGKD, DGKE, DGKG, DGKH, DGKI, DGKQ, DGKZ, ETNK1, ETNK2, GNPAT, GPAM, GPAT2, GPAT3, GPAT4, GPD1, GPD1L, GPD2, JMJD7-PLA2G4B, LCAT, LCLAT1, LPCAT1, LPCAT2, LPCAT3, LPCAT4, LPGAT1, LYPLA1, LYPLA2, MBOAT1, MBOAT2, MBOAT7, PCYT1A, PCYT1B, PCYT2, PEMT, PGS1, PHOSPHO1, PISD, PLA2G10, PLA2G12A, PLA…
Triglyceride	REACTOME_TRIGLYCERIDE_METABOLISM	ABHD5, AGMO, CAV1, DGAT1, DGAT2, FABP1, FABP12, FABP2, FABP3, FABP4, FABP5, FABP6, FABP7, FABP9, GK, GK2, GK3, GPAM, GPAT2, GPD2, LIPE, LPIN1, LPIN2, LPIN3, MGLL, MOGAT1, MOGAT2, MOGAT3, PLIN1, PLIN3, PNPLA4, PNPLA5, PPP1CA, PPP1CB, PPP1CC, PRKACA, PRKACB, PRKACG
Glycerolipid	KEGG_GLYCEROLIPID_METABOLISM	AGK, AGPAT1, AGPAT2, AGPAT3, AGPAT4, AKR1A1, AKR1B1, ALDH1B1, ALDH2, ALDH3A2, ALDH7A1, ALDH9A1, AWAT2, CEL, DGAT1, DGAT2, DGKA, DGKB, DGKD, DGKE, DGKG, DGKH, DGKI, DGKQ, DGKZ, GK, GK2, GLA, GLYCTK, GPAM, GPAT2, GPAT3, GPAT4, LCLAT1, LIPC, LIPF, LIPG, LPL, MBOAT1, MBOAT2, MGLL, PLPP1, PLPP2, PLPP3, PNLIP, PNLIPRP1, PNLIPRP2, PNPLA3, TKFC
Glutamate and Glutamine	REACTOME_GLUTAMATE_AND_GLUTAMINE_METABOLISM	ALDH18A1, GLS, GLS2, GLUD1, GLUD2, GLUL, GOT2, KYAT1, OAT, PYCR1, PYCR2, PYCR3, RIMKLA, RIMKLB
Alanine and Aspartate	WP_ALANINE_AND_ASPARTATE_METABOLISM	ABAT, AGXT, ASL, ASPA, ASS1, DARS1, GAD1, GAD2, GOT1, GOT2, GPT, PC
Glutathione	KEGG_GLUTATHIONE_METABOLISM	ANPEP, G6PD, GCLC, GCLM, GGCT, GGT1, GGT5, GGT6, GGT7, GPX1, GPX2, GPX3, GPX4, GPX5, GPX6, GPX7, GSR, GSS, GSTA1, GSTA2, GSTA3, GSTA4, GSTA5, GSTK1, GSTM1, GSTM2, GSTM3, GSTM4, GSTM5, GSTO1, GSTO2, GSTP1, GSTT1, GSTT2, GSTZ1, IDH1, IDH2, LAP3, MGST1, MGST2, MGST3, ODC1, OPLAH, PGD, RRM1, RRM2, RRM2B, SMS, SRM, TXNDC12
Cobalamin	REACTOME_COBALAMIN_CBL_METABOLISM	MMAA, MMAB, MMACHC, MMADHC, MMUT, MTR, MTRR
Glycolysis Regulated by Fructose-2,6 Bisphosphate	REACTOME_REGULATION_OF_GLYCOLYSIS_BY_FRUCTOSE_2_6_BISPHOSPHATE_METABOLISM	PFKFB1, PFKFB2, PFKFB3, PFKFB4, PPP2CA, PPP2CB, PPP2R1A, PPP2R1B, PPP2R5D, PRKACA, PRKACB, PRKACG
Fructose	REACTOME_FRUCTOSE_METABOLISM	AKR1B1, ALDH1A1, ALDOB, GLYCTK, KHK, SORD, TKFC
Fructose and Mannose	KEGG_FRUCTOSE_AND_MANNOSE_METABOLISM	AKR1B1, AKR1B10, ALDOA, ALDOB, ALDOC, FBP1, FBP2, FCSK, FPGT, GFUS, GMDS, GMPPA, GMPPB, HK1, HK2, HK3, KHK, MPI, MTMR1, MTMR2, MTMR6, MTMR7, PFKFB1, PFKFB2, PFKFB3, PFKFB4, PFKL, PFKM, PFKP, PHPT1, PMM1, PMM2, SORD, TPI1
Peroxisomal Lipid	REACTOME_PEROXISOMAL_LIPID_METABOLISM	ABCD1, ACAA1, ACBD4, ACBD5, ACOT4, ACOT6, ACOT8, ACOX1, ACOX2, ACOX3, ACOXL, ALDH3A2, AMACR, CRAT, CROT, DECR2, ECI2, EHHADH, HACL1, HAO2, HSD17B4, MLYCD, NUDT19, NUDT7, PECR, PHYH, SCP2, SLC25A17, SLC27A2
Nucleotides	REACTOME_METABOLISM_OF_NUCLEOTIDES	ADA, ADAL, ADK, ADPRM, ADSL, ADSS1, ADSS2, AGXT2, AK1, AK2, AK4, AK5, AK6, AK7, AK8, AK9, AMPD1, AMPD2, AMPD3, APRT, ATIC, CAD, CDA, CMPK1, CTPS1, CTPS2, DCK, DCTD, DCTPP1, DGUOK, DHODH, DNPH1, DPYD, DPYS, DTYMK, DUT, ENTPD1, ENTPD2, ENTPD3, ENTPD4, ENTPD5, ENTPD6, ENTPD7, ENTPD8, GART, GDA, GLRX, GMPR, GMPR2, GMPS, GSR, GUK1, HPRT1, IMPDH1, IMPDH2, ITPA, NME1, NME2, NME3, NME4, NT5C, NT5C1A, NT5…
Riboflavin	KEGG_RIBOFLAVIN_METABOLISM	ACP1, ACP2, ACP3, ACP4, ACP5, ACP6, ENPP1, ENPP3, FLAD1, MTMR1, MTMR2, MTMR6, MTMR7, PHPT1, RFK, TYR
Nucleic Acid	WP_PATHWAYS_OF_NUCLEIC_ACID_METABOLISM_AND_INNATE_IMMUNE_SENSING	ADAR, CGAS, IFIH1, IFNB1, IRF3, MAVS, OAS1, RIGI, RNASEH2A, RNASEH2B, RNASEH2C, RNASEL, RNASET2, SAMHD1, STING1, TREX1
Arachidonic Acid	REACTOME_ARACHIDONIC_ACID_METABOLISM	ABCC1, AKR1C3, ALOX12, ALOX12B, ALOX15, ALOX15B, ALOX5, ALOX5AP, ALOXE3, AWAT1, CBR1, CYP1A1, CYP1A2, CYP1B1, CYP2C19, CYP2C8, CYP2C9, CYP2J2, CYP2U1, CYP4A11, CYP4A22, CYP4B1, CYP4F11, CYP4F2, CYP4F22, CYP4F3, CYP4F8, CYP8B1, DPEP1, DPEP2, DPEP3, EPHX2, FAAH, FAAH2, GGT1, GGT5, GPX1, GPX2, GPX4, HPGD, HPGDS, LTA4H, LTC4S, MAPKAPK2, PLA2G4A, PON1, PON2, PON3, PRXL2B, PTGDS, PTGES, PTGES2, PTGES3,…
Inositol Phosphate	KEGG_INOSITOL_PHOSPHATE_METABOLISM	ALDH6A1, CDIPT, IMPA1, IMPA2, INPP1, INPP4A, INPP4B, INPP5A, INPP5B, INPP5E, INPP5J, INPP5K, INPPL1, IPMK, IPPK, ISYNA1, ITPK1, ITPKA, ITPKB, MINPP1, MIOX, OCRL, PI4KA, PI4KB, PIK3C2A, PIK3C2B, PIK3C2G, PIK3C3, PIK3CA, PIK3CB, PIK3CD, PIK3CG, PIKFYVE, PIP4K2A, PIP4K2B, PIP4K2C, PIP5K1A, PIP5K1B, PIP5K1C, PLCB1, PLCB2, PLCB3, PLCB4, PLCD1, PLCD3, PLCD4, PLCE1, PLCG1, PLCG2, PLCZ1, PTEN, SYNJ1, SYN…
Creatine	REACTOME_CREATINE_METABOLISM	CKB, CKM, CKMT1A, CKMT1B, CKMT2, GAMT, GATM, SLC6A11, SLC6A12, SLC6A7, SLC6A8
Arginine and Proline	KEGG_ARGININE_AND_PROLINE_METABOLISM	ACY1, AGMAT, ALDH18A1, ALDH1B1, ALDH2, ALDH3A2, ALDH4A1, ALDH7A1, ALDH9A1, AMD1, AOC1, ARG1, ARG2, ASL, ASS1, AZIN2, CKB, CKM, CKMT1A, CKMT1B, CKMT2, CPS1, DAO, GAMT, GATM, GLS, GLS2, GLUD1, GLUD2, GLUL, GOT1, GOT2, LAP3, MAOA, MAOB, NAGS, NOS1, NOS2, NOS3, OAT, ODC1, OTC, P4HA1, P4HA2, P4HA3, PRODH, PRODH2, PYCR1, PYCR2, PYCR3, SAT1, SAT2, SMS, SRM
Ascorbate and Aldarate	KEGG_ASCORBATE_AND_ALDARATE_METABOLISM	ALDH1B1, ALDH2, ALDH3A2, ALDH7A1, ALDH9A1, MIOX, UGDH, UGT1A1, UGT1A10, UGT1A3, UGT1A4, UGT1A5, UGT1A6, UGT1A7, UGT1A8, UGT1A9, UGT2A1, UGT2A3, UGT2B10, UGT2B11, UGT2B15, UGT2B17, UGT2B28, UGT2B4, UGT2B7
Tyrosine	KEGG_TYROSINE_METABOLISM	ADH1A, ADH1B, ADH1C, ADH4, ADH5, ADH6, ADH7, ALDH1A3, ALDH3A1, ALDH3B1, ALDH3B2, AOC2, AOC3, AOX1, BUD23, COMT, DBH, DCT, DDC, FAH, GOT1, GOT2, GSTZ1, HEMK1, HGD, HPD, IL4I1, LCMT1, LCMT2, MAOA, MAOB, METTL2B, METTL6, MIF, NAA80, PNMT, TAT, TH, TPO, TRMT11, TYR, TYRP1
Steroids	REACTOME_METABOLISM_OF_STEROIDS	ABCB11, ABCC3, ACACA, ACACB, ACAT2, ACOT8, ACOX2, AKR1B1, AKR1B15, AKR1C1, AKR1C2, AKR1C3, AKR1C4, AKR1D1, ALB, AMACR, ARV1, BAAT, CARM1, CGA, CH25H, CHD9, CREBBP, CUBN, CYP11A1, CYP11B1, CYP11B2, CYP17A1, CYP19A1, CYP21A2, CYP24A1, CYP27A1, CYP27B1, CYP2R1, CYP39A1, CYP46A1, CYP51A1, CYP7A1, CYP7B1, CYP8B1, DHCR24, DHCR7, EBP, ELOVL6, FABP6, FASN, FDFT1, FDPS, FDX1, FDX2, FDXR, GC, GGPS1, GPAM, …
Leucine Isoleucine and Valine	WP_LEUCINE_ISOLEUCINE_AND_VALINE_METABOLISM	ACAD8, ACADSB, ACAT1, ACSF3, ALDH6A1, AUH, BCAT1, BCAT2, BCKDHA, BCKDHB, DBT, DLD, ECHS1, HIBADH, HIBCH, HMGCLL1, HSD17B10, IVD, MCCC2, MLYCD, MMUT, PCCA, PCCB
Phosphoinositides	WP_PHOSPHOINOSITIDES_METABOLISM	INPP5D, MTM1, MTMR1, MTMR10, MTMR11, MTMR12, MTMR2, MTMR3, MTMR4, MTMR6, MTMR7, MTMR8, MTMR9, OCRL, PIK3C2A, PIK3C2B, PIK3C2G, PIK3C3, PIK3CA, PIK3CB, PIK3CD, PIK3CG, PIK3R4, PIKFYVE, PIP4K2A, PIP4K2B, PIP4K2C, PIP4P1, PIP4P2, PIP5K1A, PIP5K1B, PIP5K1C, PLCB1, PLCB2, PLCB3, PLCB4, PLCD1, PLCD3, PLCD4, PLCE1, PLCG1, PLCG2, PLCH1, PLCH2, PLCZ1, PTEN, SACM1L, SBF1, SBF2
Phospholipid	REACTOME_PHOSPHOLIPID_METABOLISM	ABHD3, ABHD4, ACHE, ACP6, AGK, AGPAT1, AGPAT2, AGPAT3, AGPAT4, AGPAT5, ALPI, ARF1, ARF3, AWAT2, BCHE, BMX, CDIPT, CDS1, CDS2, CEPT1, CHAT, CHKA, CHKB, CHPT1, CPNE1, CPNE3, CPNE6, CPNE7, CRLS1, CSNK2A1, CSNK2A2, CSNK2B, DDHD1, DDHD2, DGAT1, DGAT2, DGAT2L6, ENPP6, ETNK1, ETNK2, ETNPPL, FIG4, GDE1, GDPD1, GDPD3, GDPD5, GNPAT, GPAM, GPAT2, GPAT3, GPAT4, GPCPD1, GPD1, GPD1L, GPD2, HADHA, HADHB, INPP4A…
Sulfur Amino Acid	REACTOME_SULFUR_AMINO_ACID_METABOLISM	ADI1, ADO, AHCY, APIP, BHMT, BHMT2, CBS, CDO1, CSAD, CTH, ENOPH1, ETHE1, FMO1, GADL1, GOT1, GOT2, MAT1A, MPST, MRI1, MTAP, MTR, MTRR, SLC25A10, SQOR, SUOX, TST, TSTD1, TXN2
Sulfur	KEGG_SULFUR_METABOLISM	BPNT1, CHST11, CHST12, CHST13, PAPSS1, PAPSS2, SULT1A1, SULT1A2, SULT1A3, SULT1A4, SULT1E1, SULT2B1, SUOX
Ether Lipid	KEGG_ETHER_LIPID_METABOLISM	AGPS, CHPT1, ENPP2, ENPP6, JMJD7-PLA2G4B, LPCAT1, LPCAT2, LPCAT4, PAFAH1B1, PAFAH1B2, PAFAH1B3, PAFAH2, PLA2G10, PLA2G12A, PLA2G12B, PLA2G1B, PLA2G2A, PLA2G2C, PLA2G2D, PLA2G2E, PLA2G2F, PLA2G3, PLA2G4A, PLA2G4B, PLA2G4E, PLA2G5, PLA2G6, PLA2G7, PLD1, PLD2, PLPP1, PLPP2, PLPP3
Pyrimidine	KEGG_PYRIMIDINE_METABOLISM	AK3, CAD, CANT1, CDA, CMPK1, CMPK2, CTPS1, CTPS2, DCK, DCTD, DHODH, DPYD, DPYS, DTYMK, DUT, ENTPD1, ENTPD3, ENTPD4, ENTPD5, ENTPD6, ENTPD8, ITPA, NME1, NME1-NME2, NME2, NME3, NME4, NME5, NME6, NME7, NT5C, NT5C1A, NT5C1B, NT5C2, NT5C3A, NT5E, NT5M, NUDT2, PNP, PNPT1, POLA1, POLA2, POLD1, POLD2, POLD3, POLD4, POLE, POLE2, POLE3, POLE4, POLR1A, POLR1B, POLR1C, POLR1D, POLR1E, POLR1H, POLR2A, POLR2B,…
Urea Cycle and Amino Groups	WP_UREA_CYCLE_AND_METABOLISM_OF_AMINO_GROUPS	ACY1, ALDH18A1, ARG1, ARG2, ASL, ASS1, CKB, CKM, CPS1, GAMT, GATM, GLUD1, NAGS, OAT, ODC1, OTC, PYCR1, PYCR3, SARDH, SMS, SRM
Taurine and Hypotaurine	KEGG_TAURINE_AND_HYPOTAURINE_METABOLISM	ADO, BAAT, CDO1, CSAD, GAD1, GAD2, GGT1, GGT5, GGT6, GGT7
Purine	KEGG_PURINE_METABOLISM	ADA, ADCY1, ADCY10, ADCY2, ADCY3, ADCY4, ADCY5, ADCY6, ADCY7, ADCY8, ADCY9, ADK, ADPRM, ADSL, ADSS1, ADSS2, AK1, AK2, AK4, AK5, AK7, ALLC, AMPD1, AMPD2, AMPD3, APRT, ATIC, CANT1, DCK, DGUOK, ENPP1, ENPP3, ENTPD1, ENTPD2, ENTPD3, ENTPD4, ENTPD5, ENTPD6, ENTPD8, FHIT, GART, GDA, GMPR, GMPR2, GMPS, GUCY1A1, GUCY1A2, GUCY1B1, GUCY2C, GUCY2D, GUCY2F, GUK1, HPRT1, IMPDH1, IMPDH2, ITPA, NME1, NME1-NME2,…
Glucose	REACTOME_GLUCOSE_METABOLISM	AAAS, ADPGK, ALDOA, ALDOB, ALDOC, BPGM, ENO1, ENO2, ENO3, ENO4, FBP1, FBP2, G6PC1, G6PC2, G6PC3, GAPDH, GAPDHS, GCK, GCKR, GNPDA1, GNPDA2, GOT1, GOT2, GPI, HK1, HK2, HK3, HKDC1, MDH1, MDH2, NDC1, NUP107, NUP133, NUP153, NUP155, NUP160, NUP188, NUP205, NUP210, NUP214, NUP35, NUP37, NUP42, NUP43, NUP50, NUP54, NUP58, NUP62, NUP85, NUP88, NUP93, NUP98, PC, PCK1, PCK2, PFKFB1, PFKFB2, PFKFB3, PFKFB4,…
Glycosphingolipid	REACTOME_GLYCOSPHINGOLIPID_METABOLISM	ARSA, ARSB, ARSD, ARSF, ARSG, ARSH, ARSI, ARSJ, ARSK, ARSL, ASAH1, ASAH2, B3GALNT1, B4GALNT1, CERK, CPTP, CTSA, ENPP7, ESYT1, ESYT2, ESYT3, GALC, GBA1, GBA2, GBA3, GLA, GLB1, GLB1L, GLB1L2, GLB1L3, GLTP, GM2A, HEXA, HEXB, M6PR, NEU1, NEU2, NEU3, NEU4, PSAP, SMPD1, SMPD2, SMPD3, SMPD4, STS, SUMF1, SUMF2, UGCG, UGT8
Sphingolipid	REACTOME_SPHINGOLIPID_METABOLISM	ACER1, ACER2, ACER3, ALDH3A2, ALDH3B1, ALDH3B2, ARSA, ARSB, ARSD, ARSF, ARSG, ARSH, ARSI, ARSJ, ARSK, ARSL, ASAH1, ASAH2, B3GALNT1, B4GALNT1, CERK, CERS1, CERS2, CERS3, CERS4, CERS5, CERS6, CERT1, CPTP, CSNK1G2, CTSA, DEGS1, DEGS2, ENPP7, ESYT1, ESYT2, ESYT3, FA2H, GALC, GBA1, GBA2, GBA3, GLA, GLB1, GLB1L, GLB1L2, GLB1L3, GLTP, GM2A, HEXA, HEXB, KDSR, M6PR, NEU1, NEU2, NEU3, NEU4, ORMDL1, ORMDL2,…
Carnitine	REACTOME_CARNITINE_METABOLISM	ACACA, ACACB, CPT1A, CPT1B, CPT2, MID1IP1, PPARD, PRKAA2, PRKAB2, PRKAG2, RXRA, SLC22A5, SLC25A20, THRSP
Lacto Series Sphingolipid	WP_LACTO_SERIES_SPHINGOLIPID_METABOLISM	B3GALT1, B3GALT2, B3GNT5, FUT1, FUT2, FUT3
Tryptophan	KEGG_TRYPTOPHAN_METABOLISM	AADAT, AANAT, ACAT1, ACAT2, ACMSD, AFMID, ALDH1B1, ALDH2, ALDH3A2, ALDH7A1, ALDH9A1, AOC1, AOX1, ASMT, CAT, CYP1A1, CYP1A2, CYP1B1, DDC, ECHS1, EHHADH, GCDH, HAAO, HADH, HADHA, IDO1, IDO2, IL4I1, INMT, KMO, KYNU, MAOA, MAOB, OGDH, OGDHL, TDO2, TPH1, TPH2, WARS1, WARS2
Biotin	REACTOME_BIOTIN_TRANSPORT_AND_METABOLISM	ACACA, ACACB, BTD, HLCS, MCCC1, MCCC2, PC, PCCA, PCCB, PDZD11, SLC5A6
Retinol	KEGG_RETINOL_METABOLISM	ADH1A, ADH1B, ADH1C, ADH4, ADH5, ADH6, ADH7, ALDH1A1, ALDH1A2, AWAT2, BCO1, CYP1A1, CYP1A2, CYP26A1, CYP26B1, CYP26C1, CYP2A13, CYP2A6, CYP2A7, CYP2B6, CYP2C18, CYP2C19, CYP2C8, CYP2C9, CYP3A4, CYP3A43, CYP3A5, CYP3A7, CYP4A11, CYP4A22, DGAT1, DGAT2, DHRS3, DHRS4, DHRS4L2, DHRS9, LRAT, PNPLA4, RDH10, RDH11, RDH12, RDH16, RDH5, RDH8, RETSAT, RPE65, UGT1A1, UGT1A10, UGT1A3, UGT1A4, UGT1A5, UGT1A6, …
Water-Soluble Vitamins and Cofactors	REACTOME_METABOLISM_OF_WATER_SOLUBLE_VITAMINS_AND_COFACTORS	AASDHPPT, ABCC1, ABCD4, ACACA, ACACB, ACP5, ALDH1L1, ALDH1L2, AMN, AOX1, BST1, BTD, CBLIF, CD320, CD38, COASY, CTRB1, CTRB2, CUBN, CYB5A, CYB5R3, CYP8B1, DCAKD, DHFR, DHFR2, ENPP1, ENPP2, ENPP3, FASN, FLAD1, FOLR2, FPGS, GPHN, GSTO1, GSTO2, HLCS, LDLRAP1, LMBRD1, LRP2, MCCC1, MCCC2, MMAA, MMAB, MMACHC, MMADHC, MMUT, MOCOS, MOCS1, MOCS2, MOCS3, MTHFD1, MTHFD1L, MTHFD2, MTHFD2L, MTHFR, MTHFS, MTR, …
Serine	WP_SERINE_METABOLISM	DHFR, PHGDH, PSAT1, PSPH, SHMT1, SHMT2, SRR, TYMS
One Carbon Metabolism	WP_ONE_CARBON_METABOLISM_AND_RELATED_PATHWAYS	AGXT2, AHCYL1, BAAT, BCAT1, BCAT2, BHMT, BHMT2, CDO1, CEPT1, CHDH, CHKA, CHKB, CHPT1, CSAD, CTH, DHFR2, DMGDH, DNM1, DNMT3A, ENSG00000274276, ETNK1, ETNK2, GAD1, GAD2, GCLC, GCLM, GNMT, GPX1, GPX2, GPX3, GPX4, GPX5, GPX6, GPX7, GSR, GSS, MAT1A, MAT2A, MTHFR, MTR, PCYT1A, PCYT1B, PCYT2, PEMT, PLD1, SARDH, SHMT1, SHMT2, SOD1, SOD2, SOD3, TYMS
Glycogen	REACTOME_GLYCOGEN_METABOLISM	AGL, CALM1, EPM2A, GAA, GBE1, GYG1, GYG2, GYS1, GYS2, NHLRC1, PGM1, PHKA1, PHKA2, PHKB, PHKG1, PHKG2, PPP1R3C, PYGB, PYGL, PYGM, RPS27A, UBA52, UBB, UBC, UGP2
Aspartate and Asparagine	REACTOME_ASPARTATE_AND_ASPARAGINE_METABOLISM	ASNS, ASPA, ASPG, FOLH1, GADL1, GOT1, GOT2, NAALAD2, NAT8L, SLC25A12, SLC25A13
Iron	WP_IRON_METABOLISM_DISORDERS	BCS1L, CP, CYBRD1, FTH1, FTL, HAMP, HEPH, HFE, HJV, PANK2, SLC11A2, SLC40A1, STEAP3, TF, TFR2, TFRC, UQCRFS1
Ketone Body	REACTOME_KETONE_BODY_METABOLISM	AACS, ACAT1, ACSS3, BDH1, BDH2, HMGCL, HMGCLL1, HMGCS2, OXCT1, OXCT2
Hyaluronan	REACTOME_HYALURONAN_METABOLISM	ABCC5, CD44, CEMIP, CHP1, GUSB, HAS1, HAS2, HAS3, HEXA, HEXB, HMMR, HYAL1, HYAL2, HYAL3, LYVE1, SLC9A1, STAB2
Sialic Acid	REACTOME_SIALIC_ACID_METABOLISM	CMAS, CTSA, GLB1, GNE, NANP, NANS, NEU1, NEU2, NEU3, NEU4, NPL, SLC17A5, SLC35A1, ST3GAL1, ST3GAL2, ST3GAL3, ST3GAL4, ST3GAL5, ST3GAL6, ST6GAL1, ST6GAL2, ST6GALNAC1, ST6GALNAC2, ST6GALNAC3, ST6GALNAC4, ST6GALNAC5, ST6GALNAC6, ST8SIA1, ST8SIA2, ST8SIA3, ST8SIA4, ST8SIA5, ST8SIA6
Vitamin A and Carotenoid	WP_VITAMIN_A_AND_CAROTENOID_METABOLISM	ABCG5, ABCG8, ADH1A, ADH4, ALDH1A1, ALDH1A2, ALDH1A3, AWAT2, BCO1, BCO2, CD36, CRABP1, CRABP2, CYP26A1, CYP26B1, CYP2E1, DGAT1, DHRS3, LPL, LRAT, MAPK1, NPC1L1, RARA, RARB, RARG, RBP1, RBP2, RBP4, RBP7, RDH10, RDH12, RDH5, RDH8, RETSAT, RLBP1, RPE65, RXRA, RXRB, RXRG, SCARB1, SDR16C5, SULT1A1, SULT2B1
Vitamin B12	WP_VITAMIN_B12_METABOLISM	ABCA1, ALB, APOA1, APOB, APOE, CBLIF, CBS, CCL2, CCL5, CRP, CTH, CUBN, F2, F7, HBA1, HBB, ICAM1, IFNG, IL1B, IL6, INS, INSR, LDLR, LRP2, MAT1A, MCEE, MMAB, MMUT, MPO, MTHFR, MTR, MTRR, NFKB1, NFKB2, PLAT, PLG, RELA, SAA1, SAA2, SAA3P, SAA4, SCARB1, SERPINA3, SERPINE1, SHMT2, SOD1, SOD2, SOD3, TCN1, TCN2, TNF
Vitamin B1	REACTOME_VITAMIN_B1_THIAMIN_METABOLISM	SLC19A2, SLC19A3, SLC25A19, THTPA, TPK1
Vitamin B2	REACTOME_VITAMIN_B2_RIBOFLAVIN_METABOLISM	ACP5, ENPP1, FLAD1, RFK, SLC52A1, SLC52A2, SLC52A3
Vitamin B5	REACTOME_VITAMIN_B5_PANTOTHENATE_METABOLISM	AASDHPPT, COASY, DCAKD, ENPP1, ENPP2, ENPP3, FASN, NUDT8, PANK1, PANK2, PANK3, PANK4, PDZD11, PPCDC, PPCS, SLC25A16, SLC25A42, SLC5A6, VNN1, VNN2
Vitamin C	REACTOME_VITAMIN_C_ASCORBATE_METABOLISM	CYB5A, CYB5R3, GSTO1, GSTO2, SLC23A1, SLC23A2, SLC2A1, SLC2A3
Vitamin D	REACTOME_VITAMIN_D_CALCIFEROL_METABOLISM	CUBN, CYP24A1, CYP27B1, CYP2R1, GC, LDLRAP1, LGMN, LRP2, PIAS4, SUMO2, UBE2I, VDR
Vitamin K	WP_VITAMIN_K_METABOLISM_AND_ACTIVATION_OF_DEPENDENT_PROTEINS	AIFM2, F10, F2, F7, F9, GGCX, NQO1, PROC, PROS1, PROZ, UBIAD1, VKORC1, VKORC1L1
Pentose Phosphate	WP_PENTOSE_PHOSPHATE_METABOLISM	G6PD, PGD, PGLS, RPE, RPIA, TALDO1, TKT
Selenoamino Acid	REACTOME_SELENOAMINO_ACID_METABOLISM	AHCY, AIMP1, AIMP2, CBS, CTH, DARS1, EEF1E1, EEFSEC, EPRS1, FAU, GNMT, GSR, HNMT, IARS1, INMT, KARS1, LARS1, MARS1, MAT1A, NNMT, PAPSS1, PAPSS2, PSTK, QARS1, RARS1, RPL10, RPL10A, RPL10L, RPL11, RPL12, RPL13, RPL13A, RPL14, RPL15, RPL17, RPL18, RPL18A, RPL19, RPL21, RPL22, RPL22L1, RPL23, RPL23A, RPL24, RPL26, RPL26L1, RPL27, RPL27A, RPL28, RPL29, RPL3, RPL30, RPL31, RPL32, RPL34, RPL35, RPL35A, …
Eicosanoid (Cytochrome P450 Monooxygenases Pathway)	WP_EICOSANOID_METABOLISM_VIA_CYTOCHROME_P450_MONOOXYGENASES_PATHWAY	CYP2C18, CYP2C8, CYP4A11, CYP4A22, CYP4F12, CYP4F2, EPHX2, PPARA, PPARG
Heme	HALLMARK_HEME_METABOLISM	ABCB6, ABCG2, ACKR1, ACP5, ACSL6, ADD1, ADD2, ADIPOR1, AGPAT4, AHSP, ALAD, ALAS2, ALDH1L1, ALDH6A1, ANK1, AQP3, ARHGEF12, ARL2BP, ASNS, ATG4A, ATP6V0A1, BACH1, BCAM, BLVRA, BLVRB, BMP2K, BNIP3L, BPGM, BSG, BTG2, BTRC, C3, CA1, CA2, CAST, CAT, CCDC28A, CCND3, CDC27, CDR2, CIR1, CLCN3, CLIC2, CPOX, CROCCP2, CTNS, CTSB, CTSE, DAAM1, DCAF10, DCAF11, DCUN1D1, DMTN, E2F2, EIF2AK1, ELL2, ENDOD1, EPB41, …
Serotonin	KEGG_MEDICUS_REFERENCE_SEROTONIN_METABOLISM	DDC, MAOA, MAOB, TPH1, TPH2
Alpha Linolenic Omega-3 and Linoleic Omega-6 Acid	REACTOME_ALPHA_LINOLENIC_OMEGA3_AND_LINOLEIC_OMEGA6_ACID_METABOLISM	ABCD1, ACAA1, ACOT8, ACOX1, ACSL1, ELOVL1, ELOVL2, ELOVL3, ELOVL5, FADS1, FADS2, HSD17B4, SCP2
Alpha Linolenic Acid	KEGG_ALPHA_LINOLENIC_ACID_METABOLISM	ACOX1, ACOX3, FADS2, JMJD7-PLA2G4B, PLA2G10, PLA2G12A, PLA2G12B, PLA2G1B, PLA2G2A, PLA2G2C, PLA2G2D, PLA2G2E, PLA2G2F, PLA2G3, PLA2G4A, PLA2G4B, PLA2G4E, PLA2G5, PLA2G6
Linoleic Acid	KEGG_LINOLEIC_ACID_METABOLISM	AKR1B10, ALOX15, CYP1A2, CYP2C18, CYP2C19, CYP2C8, CYP2C9, CYP2E1, CYP2J2, CYP3A4, CYP3A43, CYP3A5, CYP3A7, JMJD7-PLA2G4B, PLA2G10, PLA2G12A, PLA2G12B, PLA2G1B, PLA2G2A, PLA2G2C, PLA2G2D, PLA2G2E, PLA2G2F, PLA2G3, PLA2G4A, PLA2G4B, PLA2G4E, PLA2G5, PLA2G6
Nicotinate and Nicotinamide	KEGG_NICOTINATE_AND_NICOTINAMIDE_METABOLISM	AOX1, BST1, CD38, ENPP1, ENPP3, NADK, NADSYN1, NAMPT, NMNAT1, NMNAT2, NMNAT3, NMRK1, NNMT, NNT, NT5C, NT5C1A, NT5C1B, NT5C2, NT5C3A, NT5E, NT5M, NUDT12, PNP, QPRT
Nicotinate	REACTOME_NICOTINATE_METABOLISM	BST1, CD38, CYP8B1, NADK, NADK2, NADSYN1, NAMPT, NAPRT, NAXD, NAXE, NMNAT1, NMNAT2, NMNAT3, NMRK1, NMRK2, NNMT, NT5E, NUDT12, PARP10, PARP14, PARP16, PARP4, PARP6, PARP8, PARP9, PTGIS, PTGS2, QPRT, RNLS, SLC22A13, SLC5A8
Folate	WP_FOLATE_METABOLISM	ABCA1, AHCY, ALB, APOA1, APOB, CAT, CBS, CCL2, CRP, CSF1, CTH, DHFR, F2, F7, FGA, FGB, FGG, FLAD1, FOLR1, FOLR2, FOLR3, GART, GPX1, GPX2, GPX3, GPX4, GPX6, HBA1, HBB, ICAM1, IFNG, IL1B, IL2, IL4, IL6, INS, INSR, IZUMO1R, LDLR, MAT1A, MPO, MTHFD1, MTHFD2, MTHFR, MTHFS, MTR, MTRR, NFKB1, NFKB2, PLAT, PLG, RELA, RFK, SAA1, SAA2, SAA3P, SAA4, SCARB1, SERPINA3, SERPINE1, SHMT1, SHMT2, SLC19A1, SLC46A1…
Folate and Pterines	REACTOME_METABOLISM_OF_FOLATE_AND_PTERINES	ALDH1L1, ALDH1L2, DHFR, DHFR2, FOLR2, FPGS, MTHFD1, MTHFD1L, MTHFD2, MTHFD2L, MTHFR, MTHFS, SHMT1, SHMT2, SLC19A1, SLC25A32, SLC46A1
Nitric Oxide Nos3	REACTOME_METABOLISM_OF_NITRIC_OXIDE_NOS3_ACTIVATION_AND_REGULATION	AKT1, CALM1, CAV1, CYGB, DDAH1, DNM2, HSP90AA1, LYPLA1, NOS3, NOSIP, NOSTRIN, SPR, WASL, ZDHHC21
Glyoxylate	WP_GLYOXYLATE_METABOLISM	AGXT, ALDH4A1, DAO, GOT2, GRHPR, HAO1, HOGA1, LDHA, PRODH2, PXMP2, SLC26A1
Glyoxylate and Glycine	REACTOME_GLYOXYLATE_METABOLISM_AND_GLYCINE_DEGRADATION	AGXT, AGXT2, ALDH4A1, AMT, BCKDHA, BCKDHB, DAO, DBT, DDO, DHTKD1, DLAT, DLD, DLST, GCSH, GLDC, GNMT, GOT2, GRHPR, HAO1, HOGA1, LIAS, LIPT1, LIPT2, NDUFAB1, OGDH, PDHA1, PDHA2, PDHB, PDHX, PRODH2, PXMP2
Glyoxylate and Dicarboxylate	KEGG_GLYOXYLATE_AND_DICARBOXYLATE_METABOLISM	ACO1, ACO2, AFMID, CS, GLYCTK, GRHPR, HAO1, HAO2, HYI, MDH1, MDH2, MTHFD1, MTHFD1L, MTHFD2, MTHFD2L, PGP
Fatty Acid	REACTOME_FATTY_ACID_METABOLISM	ABCC1, ABCD1, ACAA1, ACAA2, ACACA, ACACB, ACAD10, ACAD11, ACADL, ACADM, ACADS, ACADVL, ACBD4, ACBD5, ACBD6, ACBD7, ACLY, ACOT1, ACOT11, ACOT12, ACOT13, ACOT2, ACOT4, ACOT6, ACOT7, ACOT8, ACOT9, ACOX1, ACOX2, ACOX3, ACOXL, ACSBG1, ACSBG2, ACSF2, ACSF3, ACSL1, ACSL3, ACSL4, ACSL5, ACSL6, ACSM3, ACSM6, AKR1C3, ALDH3A2, ALOX12, ALOX12B, ALOX15, ALOX15B, ALOX5, ALOX5AP, ALOXE3, AMACR, AWAT1, CBR1, CBR…
Fat Soluble Vitamins	REACTOME_METABOLISM_OF_FAT_SOLUBLE_VITAMINS	AGRN, AKR1B10, AKR1C1, AKR1C3, AKR1C4, APOA1, APOA2, APOA4, APOB, APOC2, APOC3, APOE, APOM, BCO1, BCO2, CLPS, GPC1, GPC2, GPC3, GPC4, GPC5, GPC6, GPIHBP1, HSPG2, LDLR, LPL, LRAT, LRP1, LRP10, LRP12, LRP2, LRP8, PLB1, PNLIP, RBP1, RBP2, RBP4, RDH11, RETSAT, SDC1, SDC2, SDC3, SDC4, TTPA, TTR, UBIAD1, VKORC1, VKORC1L1
Sebaleic Acid	WP_SEBALEIC_ACID_FORMATION_AND_METABOLISM	ACSL1, ALOX5, CYP4F3, FADS1, FADS2
Lipids	REACTOME_METABOLISM_OF_LIPIDS	AACS, ABCA1, ABCB11, ABCB4, ABCC1, ABCC3, ABCD1, ABHD3, ABHD4, ABHD5, ACAA1, ACAA2, ACACA, ACACB, ACAD10, ACAD11, ACADL, ACADM, ACADS, ACADVL, ACAT1, ACAT2, ACBD4, ACBD5, ACBD6, ACBD7, ACER1, ACER2, ACER3, ACHE, ACLY, ACOT1, ACOT11, ACOT12, ACOT13, ACOT2, ACOT4, ACOT6, ACOT7, ACOT8, ACOT9, ACOX1, ACOX2, ACOX3, ACOXL, ACP6, ACSBG1, ACSBG2, ACSF2, ACSF3, ACSL1, ACSL3, ACSL4, ACSL5, ACSL6, ACSM3, AC…
Eicosanoid (Lipooxygenases Lox)	WP_EICOSANOID_METABOLISM_VIA_LIPOOXYGENASES_LOX	ACAA1, ACOX1, ACOX2, ACOX3, ALOX12, ALOX15, ALOX5, CYP4A11, CYP4A22, CYP4F12, CYP4F2, CYSLTR1, CYSLTR2, DPEP1, EHHADH, FPR2, GGT5, HPGD, LTA4H, LTB4R, LTB4R2, LTC4S, PPARA, PPARD, PTGR1, PTGR2, TRPA1, TRPV1
Histidine	KEGG_HISTIDINE_METABOLISM	ACY3, ALDH1A3, ALDH1B1, ALDH2, ALDH3A1, ALDH3A2, ALDH3B1, ALDH3B2, ALDH7A1, ALDH9A1, AMDHD1, AOC1, ASPA, BUD23, CNDP1, DDC, FTCD, HAL, HDC, HEMK1, HNMT, LCMT1, LCMT2, MAOA, MAOB, METTL2B, METTL6, TRMT11, UROC1

## Sheet: Table S2
Table S2. Primer sequences
Primer	Sequences (5'-3')
ALDH1L2-F	GCTGAAGTTGGCACTAATTGGC
ALDH1L2-R	TGAACACCCCTACTACTCGGT
PRDX3-F	ACAGCCGTTGTCAATGGAGAG
PRDX3-R	ACGTCGTGAAATTCGTTAGCTT
GAPDH-F	GGAGCGAGATCCCTCCAAAAT
GAPDH-R	GGCTGTTGTCATACTTCTCATGG

## Sheet: Table S3
Table S3. Sequences of siRNA
siRNA	Sequences
siALDH1L2-1	sense (5’-3’): GCACGGCUCUAUCAUUUAUTT
	antisense (5’-3’): AUAAAUGAUAGAGCCGUGCTT
siALDH1L2-2	sense (5’-3’): CCACCAAGUUUGAAGGCUUTT
	antisense (5’-3’): AAGCCUUCAAACUUGGUGGTT
siALDH1L2-3	sense (5’-3’): GCAAGUCUCCACUUAUAAUTT
	antisense (5’-3’): AUUAUAAGUGGAGACUUGCTT
siPRDX3-1	sense (5’-3’): CCCGACAUGUGAGUGCCAUTT
	antisense (5’-3’): AUGGCACUCACAUGUCGGGTT
siPRDX3-2	sense (5’-3’): CCAUCUUGCCUGGAUAAAUTT
	antisense (5’-3’): AUUUAUCCAGGCAAGAUGGTT
siPRDX3-3	sense (5’-3’): GGUUCUGGUCUUGCACUAATT
	antisense (5’-3’): UUAGUGCAAGACCAGAACCTT
siPRDX3-4	sense (5’-3’): CCAGUAUGUAGAAACACAUTT
	antisense (5’-3’): AUGUGUUUCUACAUACUGGTT

## Sheet: Table S4
Table S4. Sequences of shRNA
shRNA	Target Seq (5'-3')
shALDH1L2-1	GCACGGCTCTATCATTTAT
shALDH1L2-2	CCACCAAGTTTGAAGGCTT
shALDH1L2-3	GCAAGTCTCCACTTATAAT

## Sheet: Table S5
Table S5. Sequences of plasmid
Gene	Sequences
ALDH1L2	atgctgcggcggggcagccaggcgctccggcgcttctccactggccgggtttatttcaaaaacaagctgaagttggcactaattggccagagcctctttggacaagaagtctatagccacctccgcaaagagggccaccgagtagtaggggtgttcacagttccagacaaggatggaaaagctgaccctctggctttggctgcagagaaagatgggacccctgtgttcaagcttcctaaatggagggtcaagggcaagaccatcaaagaagtggcagaagcctacagatccgtgggtgcagagctaaatgtgctccctttctgcactcagttcattcccatggatataattgatagtccaaagcacggctctatcatttatcacccatccatcctgccc…
PRDX3	atggcggctgctgtaggacggttgctccgagcgtcggttgcccgacatgtgagtgccattccttggggcatttctgccactgcagccctcaggcctgctgcatgtggaagaacgagcttgacaaatttattgtgttctggttccagtcaagcaaaattattcagcaccagttcctcatgccatgcacctgctgtcacccagcatgcaccctattttaagggtacagccgttgtcaatggagagttcaaagacctaagccttgatgactttaaggggaaatatttggtgcttttcttctatcctttggatttcacctttgtgtgtcctacagaaattgttgcttttagtgacaaagctaacgaatttcacgacgtgaactgtgaagttgtcgcagtctca…
Flag-ALDH1L2-WT	AAGCTTGCCACCATGCTGCGGCGGGGCAGCCAGGCGCTCCGGCGCTTCTCCACTGGCCGGGTTTATTTCAAAAACAAGCTGAAGTTGGCACTAATTGGCCAGAGCCTCTTTGGACAAGAAGTCTATAGCCACCTCCGCAAAGAGGGCCACCGAGTAGTAGGGGTGTTCACAGTTCCAGACAAGGATGGAAAAGCTGACCCTCTGGCTTTGGCTGCAGAGAAAGATGGGACCCCTGTGTTCAAGCTTCCTAAATGGAGGGTCAAGGGCAAGACCATCAAAGAAGTGGCAGAAGCCTACAGATCCGTGGGTGCAGAGCTAAATGTGCTCCCTTTCTGCACTCAGTTCATTCCCATGGATATAATTGATAGTCCAAAGCACGGCTCTATCATTTATCACCCA…
Flag-ALDH1L2-K70Q	AAGCTTGCCACCATGCTGCGGCGGGGCAGCCAGGCGCTCCGGCGCTTCTCCACTGGCCGGGTTTATTTCAAAAACAAGCTGAAGTTGGCACTAATTGGCCAGAGCCTCTTTGGACAAGAAGTCTATAGCCACCTCCGCAAAGAGGGCCACCGAGTAGTAGGGGTGTTCACAGTTCCAGACAAGGATGGAAAAGCTGACCCTCTGGCTTTGGCTGCAGAGcaaGATGGGACCCCTGTGTTCAAGCTTCCTAAATGGAGGGTCAAGGGCAAGACCATCAAAGAAGTGGCAGAAGCCTACAGATCCGTGGGTGCAGAGCTAAATGTGCTCCCTTTCTGCACTCAGTTCATTCCCATGGATATAATTGATAGTCCAAAGCACGGCTCTATCATTTATCACCCA…
